# Supplementary material for: IRAG2 Interacts with IP3-Receptor Types 1, 2, and 3 and Regulates Intracellular Ca2+ in Murine Pancreatic Acinar Cells
Source: Int J Mol Sci. 2021 Dec 14;22(24):13409. doi: 10.3390/ijms222413409 (PMC8707672; doi:10.3390/ijms222413409)
Supplement: Supplementary file 1 [file ijms-22-13409-s001.zip]

Archive with 1 entries (1 files):
- ijms-1501892-supplementary.pdf
